# Supplementary material for: N-Glycoside of Indolo[2,3-a]pyrrolo[3,4-c]carbazole LCS1269 Exerts Anti-Glioblastoma Effects by G2 Cell Cycle Arrest and CDK1 Activity Modulation: Molecular Docking Studies, Biological Investigations, and ADMET Prediction
Source: Pharmaceuticals (Basel). 2024 Dec 6;17(12):1642. doi: 10.3390/ph17121642 (PMC11676706; doi:10.3390/ph17121642)
Supplement: Supplementary file 1 [file pharmaceuticals-17-01642-s001.zip]

Archive with 1 entries (1 files):
- pharmaceuticals-3328791-supplementary.pdf
